# Supplementary material for: VERA-ARAB: unveiling the Arabic tweets credibility by constructing balanced news dataset for veracity analysis
Source: PeerJ Comput Sci. 2024 Oct 30;10:e2432. doi: 10.7717/peerj-cs.2432 (PMC11623204; doi:10.7717/peerj-cs.2432)
Supplement: Supplemental Information 3 [file peerj-cs-10-2432-s003.txt]

Required Python Packages
---------------------------------
pandas
numpy
seaborn
matplotlib
geopandas
folium
webbrowser
nltk
collections
arabic_reshaper
python-bidi
wordcloud
ast
scikit-learn
xgboost
gensim
scipy

---------------------------------
For AraVec models
---------------------------------
1- download the following models from aravec page:
https://github.com/bakrianoo/aravec?tab=readme-ov-file#download

N-Grams Models:
Twitter-CBOW 		100
Twitter-CBOW 		300
Twitter-SkipGram 	300
Twitter-SkipGram 	100

Unigrams Models:
Twitter-CBOW 		100
Twitter-CBOW 		300
Twitter-SkipGram 	300
Twitter-SkipGram 	100


2- extract all compressed files into one folder and keep the folder path to include it inside the code file "_04_aravec_textual_classification.py" in line 70.
