# Supplementary material for: VERA-ARAB: unveiling the Arabic tweets credibility by constructing balanced news dataset for veracity analysis
Source: PeerJ Comput Sci. 2024 Oct 30;10:e2432. doi: 10.7717/peerj-cs.2432 (PMC11623204; doi:10.7717/peerj-cs.2432)
Supplement: Supplemental Information 4 [file peerj-cs-10-2432-s004.zip]

Archive with 3 entries (3 files):
- Columns Heading (codebook).xlsx
- locations-iso-mapping (codebook).xlsx
- VERA-ARAB_dataset (codebook).xlsx
