# Supplementary material for: VERA-ARAB: unveiling the Arabic tweets credibility by constructing balanced news dataset for veracity analysis
Source: PeerJ Comput Sci. 2024 Oct 30;10:e2432. doi: 10.7717/peerj-cs.2432 (PMC11623204; doi:10.7717/peerj-cs.2432)
Supplement: Supplemental Information 4 [file peerj-cs-10-2432-s004.zip › Columns Heading (codebook).xlsx]

## Sheet: Sheet1
COLUMN	DESCRIPTION	FILE
location	The geographic location that the user has listed on their profile.	locations-iso-mapping.xlsx
iso_a3	ISO country codes with 3 letters	locations-iso-mapping.xlsx
tweet_id	Tweet ID	VERA-ARAB_dataset.xlsx
possibly_sensitive	Is Tweet Possibly Sensitive	VERA-ARAB_dataset.xlsx
retweet_count	Retweet Count of the Tweet	VERA-ARAB_dataset.xlsx
reply_count	Reply Count of the Tweet	VERA-ARAB_dataset.xlsx
like_count	Like Count of the Tweet	VERA-ARAB_dataset.xlsx
quote_count	Quote Count of the Tweet	VERA-ARAB_dataset.xlsx
bookmark_count	Bookmark Count of the Tweet	VERA-ARAB_dataset.xlsx
impression_count	Impression Count of the Tweet	VERA-ARAB_dataset.xlsx
user_id	User ID	VERA-ARAB_dataset.xlsx
lang	Tweet Language	VERA-ARAB_dataset.xlsx
annotations_text	List of Extracted Annotations (Text)	VERA-ARAB_dataset.xlsx
annotations_type	List of Extracted Annotations (Type)	VERA-ARAB_dataset.xlsx
hashtags	List of Extracted Hashtags	VERA-ARAB_dataset.xlsx
mentions	List of Extracted Mentions	VERA-ARAB_dataset.xlsx
urls	List of Extracted URLs	VERA-ARAB_dataset.xlsx
urls_titles	List of URLs (Titles)	VERA-ARAB_dataset.xlsx
urls_desc	List of URLs (Descriptions)	VERA-ARAB_dataset.xlsx
context_domain	List of Context Domain	VERA-ARAB_dataset.xlsx
context_domain_desc	List of Context Domain (Description)	VERA-ARAB_dataset.xlsx
context_entity	List of Context Entity	VERA-ARAB_dataset.xlsx
context_entity_desc	List of Context Entity (Description)	VERA-ARAB_dataset.xlsx
copyright	Copyright	VERA-ARAB_dataset.xlsx
withheld_country_codes	List of Withheld Country Codes	VERA-ARAB_dataset.xlsx
created_at	Created date of the Tweet	VERA-ARAB_dataset.xlsx
is_edit_eligible	Edit Eligibility	VERA-ARAB_dataset.xlsx
text	The raw text of the Tweet	VERA-ARAB_dataset.xlsx
reply_settings	Reply Settings	VERA-ARAB_dataset.xlsx
label	Fake/True Label (1: Fake, 0: True)	VERA-ARAB_dataset.xlsx
user_created_at	User Created Date	VERA-ARAB_dataset.xlsx
user_description	Raw User Description Text	VERA-ARAB_dataset.xlsx
user_description_urls	List of Extracted URLs from User Description	VERA-ARAB_dataset.xlsx
user_description_hashtags	List of Extracted Hashtags from User Description	VERA-ARAB_dataset.xlsx
user_description_mentions	List of Extracted Mentionss from User Description	VERA-ARAB_dataset.xlsx
location	The geographic location that the user has listed on their profile.	VERA-ARAB_dataset.xlsx
protected	Protected Account	VERA-ARAB_dataset.xlsx
followers_count	Followers Count of the User	VERA-ARAB_dataset.xlsx
following_count	Following Count of the User	VERA-ARAB_dataset.xlsx
tweet_count	Tweet Count of the User	VERA-ARAB_dataset.xlsx
listed_count	Listed Count of the User	VERA-ARAB_dataset.xlsx
user_like_count	User Like Count	VERA-ARAB_dataset.xlsx
verified	Verified Account	VERA-ARAB_dataset.xlsx
claim_id	Claim ID	VERA-ARAB_dataset.xlsx
text_arabic	Extracted Clean Arabic Text only from the tweet	VERA-ARAB_dataset.xlsx
text_length	Text Length of Arabic Text	VERA-ARAB_dataset.xlsx
emojis	Dictionary of Extracted Emojis from the Tweet	VERA-ARAB_dataset.xlsx
emojis_count	Dictionary of Extracted Emojis with Count from the Tweet	VERA-ARAB_dataset.xlsx
emojis_total_count	Extracted Total Emojis Count from the Tweet	VERA-ARAB_dataset.xlsx
annotations_count	Extracted Annotations Count	VERA-ARAB_dataset.xlsx
organizations	List of Extracted Organizations	VERA-ARAB_dataset.xlsx
organizations_count	Organizations Count	VERA-ARAB_dataset.xlsx
persons	List of Extracted People Names from the Tweet	VERA-ARAB_dataset.xlsx
persons_count	People Names Count	VERA-ARAB_dataset.xlsx
places	List of Extracted Places from the Tweet	VERA-ARAB_dataset.xlsx
places_count	Places Count	VERA-ARAB_dataset.xlsx
products	List of Extracted Products from the Tweet	VERA-ARAB_dataset.xlsx
products_count	Products Count	VERA-ARAB_dataset.xlsx
hashtags_count	Hashtags Count	VERA-ARAB_dataset.xlsx
mentions_count	Mentions Count	VERA-ARAB_dataset.xlsx
user_description_text	Raw User Description Text	VERA-ARAB_dataset.xlsx
user_description_emojis	Dictionary of Extracted Emojis from the User Description	VERA-ARAB_dataset.xlsx
user_description_emojis_count	User Description (Emojis Count)	VERA-ARAB_dataset.xlsx
user_description_urls_count	User Description (URLs Count)	VERA-ARAB_dataset.xlsx
user_description_hashtags_count	User Description (Hashtags Count)	VERA-ARAB_dataset.xlsx
user_description_mentions_count	User Description (Mentions Count)	VERA-ARAB_dataset.xlsx
urls_count	URLs Count	VERA-ARAB_dataset.xlsx
media_keys	List of Multimedia IDs attached with the Tweet	VERA-ARAB_dataset.xlsx
media_keys_count	Media Keys Count	VERA-ARAB_dataset.xlsx
media_types	List of Corresponding Types of Multimedia IDs	VERA-ARAB_dataset.xlsx
images_count	Images Count	VERA-ARAB_dataset.xlsx
videos_count	Videos Count	VERA-ARAB_dataset.xlsx
media_urls	Multimedia URLs	VERA-ARAB_dataset.xlsx
tweet_edits	Conter of Tweet Edits	VERA-ARAB_dataset.xlsx
tweet_year	Tweet Year	VERA-ARAB_dataset.xlsx
user_year	User Year	VERA-ARAB_dataset.xlsx
user_acc_months_age	User Account Months Age	VERA-ARAB_dataset.xlsx
tweet_months_age	Tweet Months Age	VERA-ARAB_dataset.xlsx
domain	Domain	VERA-ARAB_dataset.xlsx
domain_label	Domain Label	VERA-ARAB_dataset.xlsx
