# Supplementary material for: VERA-ARAB: unveiling the Arabic tweets credibility by constructing balanced news dataset for veracity analysis
Source: PeerJ Comput Sci. 2024 Oct 30;10:e2432. doi: 10.7717/peerj-cs.2432 (PMC11623204; doi:10.7717/peerj-cs.2432)
Supplement: Supplemental Information 4 [file peerj-cs-10-2432-s004.zip › locations-iso-mapping (codebook).xlsx]

## Sheet: locations
location	ENGLISH TRANSLATION	iso_a3
الدار البيضاء - المغرب	Casablanca, Morocco	APR
الشارقة	Sharjah	ARE
الشارقة, الامارات العربية المتحدة	Sharjah, United Arab Emirates	ARE
البحرين	Bahrain	BHR
مملكة البحرين	Bahrain Kingdom	BHR
الجزائر	Algeria	DZA
القاهرة	Cairo	EGY
مصر	Egypt	EGY
أسوان, مصر	Aswan, Egypt	EGY
العراق	Iraq	IRQ
