# Supplementary material for: VERA-ARAB: unveiling the Arabic tweets credibility by constructing balanced news dataset for veracity analysis
Source: PeerJ Comput Sci. 2024 Oct 30;10:e2432. doi: 10.7717/peerj-cs.2432 (PMC11623204; doi:10.7717/peerj-cs.2432)
Supplement: Supplemental Information 6 [file peerj-cs-10-2432-s006.py]

import pandas as pd
import matplotlib.pyplot as plt
import seaborn as sns
from sklearn.preprocessing import StandardScaler, MinMaxScaler
from sklearn.model_selection import train_test_split
from sklearn.metrics import accuracy_score, precision_score, recall_score, f1_score
from sklearn.metrics import roc_curve, auc
from sklearn.naive_bayes import GaussianNB
from sklearn.linear_model import LogisticRegression
from sklearn.svm import SVC
from sklearn.ensemble import AdaBoostClassifier
from sklearn.ensemble import RandomForestClassifier
from sklearn.ensemble import GradientBoostingClassifier
from sklearn.neighbors import KNeighborsClassifier
import xgboost as xgb


def count_words(text):
    if pd.isnull(text):  # Check if the value is NaN
        return 0
    else:
        return len(str(text).split())


def prepare_latent_features(df):
    df['words_count'] = df['text'].apply(lambda text: len(str(text).split()))
    df['unique_words_count'] = df['text'].apply(lambda text: len(set(str(text).split())))
    df['letters_count'] = df['text'].apply(lambda text: len(text))
    df['user_description_length'] = df['user_description_text'].apply(count_words)
    df['created_at'] = pd.to_datetime(df['created_at'])
    df['user_created_at'] = pd.to_datetime(df['user_created_at'])
    # Calculate the difference of user account in months
    df['user_acc_months_age'] = df.apply(lambda row: (row['created_at'].year - row['user_created_at'].year) * 12 + (
                row['created_at'].month - row['user_created_at'].month), axis=1)


def show_heatmap(df):
    plt.rcParams['figure.figsize'] = (15.0, 9.0)
    heatmap = sns.heatmap(df.corr(), annot=True, fmt=".3f")
    x_labels = [label.get_text().replace('_', ' ') for label in heatmap.get_xticklabels()]
    heatmap.set_xticklabels(x_labels, rotation=40, ha='right')
    y_labels = [label.get_text().replace('_', ' ') for label in heatmap.get_yticklabels()]
    heatmap.set_yticklabels(y_labels)
    plt.show()


def format_f(my_float):
    return "{:.2f}%".format(my_float * 100)


def perform_classification(df, classifiers, out_file):
    normalizer = MinMaxScaler()
    normalized = normalizer.fit_transform(df.iloc[:, 1:])

    scaler = StandardScaler()
    standardized = scaler.fit_transform(normalized)

    df_transformed = pd.DataFrame(standardized, columns=df.columns[1:])
    df_transformed = df_transformed.merge(df[['label']], left_index=True, right_index=True)

    X = df_transformed.drop('label', axis=1)
    y = df_transformed['label']
    X_train, X_test, y_train, y_test = train_test_split(X, y, test_size=0.3, random_state=42)

    df_performance = pd.DataFrame()

    df_performance['Features'] = None
    df_performance['Algorithm'] = None
    df_performance['Accuracy'] = None
    df_performance['Recall'] = None
    df_performance['Precision'] = None
    df_performance['F1'] = None
    df_performance['AUC'] = None

    for clf_name, classifier in classifiers.items():
        classifier.fit(X_train, y_train)

        # Make predictions
        y_pred = classifier.predict(X_test)

        accuracy = accuracy_score(y_test, y_pred)
        precision = precision_score(y_test, y_pred)
        recall = recall_score(y_test, y_pred)
        f1 = f1_score(y_test, y_pred)

        if clf_name == "SVM":
            y_probs = classifier.decision_function(X_test)
        else:
            y_probs = classifier.predict_proba(X_test)[:, 1]

        fpr, tpr, thresholds = roc_curve(y_test, y_probs)
        roc_auc = auc(fpr, tpr)

        new_row = {'Features': 'Basic', 'Algorithm': clf_name, 'Accuracy': format_f(accuracy),
                   'Recall': format_f(recall),
                   'Precision': format_f(precision), 'F1': format_f(f1), 'AUC': format_f(roc_auc)}

        df_performance.loc[len(df_performance)] = new_row

    print('-' * 60)
    print(out_file)
    print('-' * 60)
    print(df_performance)
    print('\n\n')
    df.to_excel('results/' + out_file + '.xlsx')


def main():
    df = pd.read_excel('VERA-ARAB_dataset.xlsx')

    # Basic Features
    basic_features = ['label', 'retweet_count', 'reply_count', 'like_count',
                      'quote_count', 'bookmark_count', 'impression_count', 'tweet_edits',
                      'is_edit_eligible', 'followers_count', 'following_count',
                      'tweet_count', 'listed_count', 'user_like_count', 'verified', 'possibly_sensitive']

    df_basic = df[basic_features]
    df_basic = df_basic.replace({'True': 1, 'False': 0})

    # heatmap of basic features
    show_heatmap(df_basic)

    # set up latent features
    prepare_latent_features(df)

    latent_features = ['label', 'words_count', 'unique_words_count', 'letters_count',
                       'hashtags_count', 'mentions_count', 'images_count', 'organizations_count',
                       'persons_count', 'places_count', 'emojis_total_count', 'urls_count',
                       'user_description_length', 'user_acc_months_age']
    df_latent = df[latent_features]

    # heatmap of latent features
    show_heatmap(df_latent)

    # Set up the classifiers
    classifiers = {
        'NBC': GaussianNB(),
        'LR': LogisticRegression(max_iter=200),
        'SVM': SVC(kernel='linear'),
        'KNN': KNeighborsClassifier(n_neighbors=5),
        'AdaBoost': AdaBoostClassifier(n_estimators=50, random_state=42),
        'RF': RandomForestClassifier(n_estimators=100, random_state=42),
        'GBoost': GradientBoostingClassifier(n_estimators=100, random_state=42),
        'XGBoost': xgb.XGBClassifier(eval_metric='logloss')
    }

    # classify based on basic features
    perform_classification(df_basic, classifiers, 'performance_basic_features')

    # classify based on latent features
    perform_classification(df_latent, classifiers, 'performance_latent_features')

    # classify based on all features
    all_features = basic_features + latent_features[1:]
    df_all_features = df[all_features]
    perform_classification(df_all_features, classifiers, 'performance_all_features')

    print('-' * 30, 'FINISHED', '-' * 30)


if __name__ == "__main__":
    main()
