# Supplementary material for: VERA-ARAB: unveiling the Arabic tweets credibility by constructing balanced news dataset for veracity analysis
Source: PeerJ Comput Sci. 2024 Oct 30;10:e2432. doi: 10.7717/peerj-cs.2432 (PMC11623204; doi:10.7717/peerj-cs.2432)
Supplement: Supplemental Information 7 [file peerj-cs-10-2432-s007.py]

import pandas as pd
from sklearn.model_selection import train_test_split
from sklearn.feature_extraction.text import CountVectorizer, TfidfVectorizer
from sklearn.linear_model import LogisticRegression
from sklearn.ensemble import RandomForestClassifier
from sklearn.svm import SVC
from sklearn.ensemble import AdaBoostClassifier
from sklearn.naive_bayes import MultinomialNB
from sklearn.ensemble import GradientBoostingClassifier
from sklearn.neighbors import KNeighborsClassifier
import xgboost as xgb
from sklearn.metrics import accuracy_score, precision_score, recall_score, f1_score, roc_curve, auc


def format_f(my_float):
    return "{:.2f}%".format(my_float * 100)


def main():
    df = pd.read_excel('VERA-ARAB_dataset.xlsx')
    df_text = df[['text_arabic', 'label']]
    df_text.dropna(inplace=True)
    # Split data

    X_train, X_test, y_train, y_test = train_test_split(df_text['text_arabic'], df_text['label'], test_size=0.3, random_state=42)

    # Initialize models for different representations
    models = {
        'BoW': CountVectorizer(),
        'TF-IDF': TfidfVectorizer()
    }

    classifiers = {
        'MNB': MultinomialNB(),
        'LR': LogisticRegression(max_iter=200),
        'SVM': SVC(kernel='linear'),
        'AdaBoost': AdaBoostClassifier(n_estimators=50, random_state=42),
        'RF': RandomForestClassifier(n_estimators=100, random_state=42),
        'GraBoost': GradientBoostingClassifier(n_estimators=100, random_state=42),
        'KNN': KNeighborsClassifier(n_neighbors=5),
        'XGBoost': xgb.XGBClassifier(use_label_encoder=False, eval_metric='logloss')
    }

    df_text_performance = pd.DataFrame()

    df_text_performance['Features'] = None
    df_text_performance['Algorithm'] = None
    df_text_performance['Accuracy'] = None
    df_text_performance['Recall'] = None
    df_text_performance['Precision'] = None
    df_text_performance['F1'] = None
    df_text_performance['AUC'] = None

    for model_name, vectorizer in models.items():
        # Transform data
        X_train_vec = vectorizer.fit_transform(X_train)
        X_test_vec = vectorizer.transform(X_test)

        for clf_name, classifier in classifiers.items():
            classifier.fit(X_train_vec, y_train)

            # Make predictions
            y_pred = classifier.predict(X_test_vec)

            # Evaluate
            accuracy = accuracy_score(y_test, y_pred)
            precision = precision_score(y_test, y_pred)
            recall = recall_score(y_test, y_pred)
            f1 = f1_score(y_test, y_pred)

            if clf_name == "SVM":
                y_probs = classifier.decision_function(X_test_vec)
            else:
                y_probs = classifier.predict_proba(X_test_vec)[:, 1]

            fpr, tpr, thresholds = roc_curve(y_test, y_probs)
            roc_auc = auc(fpr, tpr)

            new_row = {'Features': model_name, 'Algorithm': clf_name, 'Accuracy': format_f(accuracy),
                       'Recall': format_f(recall),
                       'Precision': format_f(precision), 'F1': format_f(f1), 'AUC': format_f(roc_auc)}

            df_text_performance.loc[len(df_text_performance)] = new_row

    print('-' * 60)
    print('Textual BoW, TF-IDF features performance')
    print('-' * 60)
    print(df_text_performance)
    print('\n\n')
    df_text_performance.to_excel('results/bow_tfidf_performance.xlsx')

    print('-' * 30, 'FINISHED', '-' * 30)


if __name__ == "__main__":
    main()
