# Supplementary material for: VERA-ARAB: unveiling the Arabic tweets credibility by constructing balanced news dataset for veracity analysis
Source: PeerJ Comput Sci. 2024 Oct 30;10:e2432. doi: 10.7717/peerj-cs.2432 (PMC11623204; doi:10.7717/peerj-cs.2432)
Supplement: Supplemental Information 8 [file peerj-cs-10-2432-s008.py]

import pandas as pd
import numpy as np
from sklearn.model_selection import train_test_split
from sklearn.linear_model import LogisticRegression
from sklearn.ensemble import RandomForestClassifier
from sklearn.svm import SVC
from sklearn.ensemble import AdaBoostClassifier
from sklearn.ensemble import GradientBoostingClassifier
from sklearn.neighbors import KNeighborsClassifier
import xgboost as xgb
from sklearn.metrics import accuracy_score, precision_score, recall_score, f1_score, roc_curve, auc
import gensim


def format_f(my_float):
    return "{:.2f}%".format(my_float * 100)


def get_ara2vec_vectors(model, tokens_list, vector_size):
    vectors = []
    for tokens in tokens_list:
        word_vectors = [model.wv[word] for word in tokens if word in model.wv]
        if word_vectors:
            avg_vector = np.mean(word_vectors, axis=0)
        else:
            avg_vector = np.zeros(vector_size)
        vectors.append(avg_vector)
    return np.array(vectors)


def main():
    df = pd.read_excel('VERA-ARAB_dataset.xlsx')
    df_text = df[['text_arabic', 'label']]
    df_text.dropna(inplace=True)
    X_train, X_test, y_train, y_test = train_test_split(df_text['text_arabic'], df_text['label'], test_size=0.3, random_state=42)

    df_aravec_performance = pd.DataFrame()

    df_aravec_performance['Features'] = None
    df_aravec_performance['Algorithm'] = None
    df_aravec_performance['Accuracy'] = None
    df_aravec_performance['Recall'] = None
    df_aravec_performance['Precision'] = None
    df_aravec_performance['F1'] = None
    df_aravec_performance['AUC'] = None

    vec_size = [100, 300]
    models = {
        'n-grams cbow': 'full_grams_cbow_',
        'n-grams skip-grams': 'full_grams_sg_',
        'uni-gram cbow': 'full_uni_cbow_',
        'uni-gram skip-grams': 'full_uni_sg_'
    }

    # List of classifiers
    classifiers = {
        'LR': LogisticRegression(max_iter=400),
        'SVM': SVC(kernel='linear'),
        'RF': RandomForestClassifier(n_estimators=100, random_state=42),
        'AdaBoost': AdaBoostClassifier(n_estimators=50, random_state=42),
        'GraBoost': GradientBoostingClassifier(n_estimators=100, random_state=42),
        'KNN': KNeighborsClassifier(n_neighbors=5),
        'XGBoost': xgb.XGBClassifier(eval_metric='logloss')
    }

    for size in vec_size:
        for model_name, model in models.items():
            # load the AraVec model
            try:
                models_fldr = 'D:/AraVec-models/' # REPLACE WITH YOUR DOWNLOAD FOLDER
                aravec_model = gensim.models.Word2Vec.load(models_fldr + model + str(size) + "_twitter.mdl")

                tokenized_train = [text.split() for text in X_train]
                tokenized_test = [text.split() for text in X_test]

                X_train_vec = get_ara2vec_vectors(aravec_model, tokenized_train, size)
                X_test_vec = get_ara2vec_vectors(aravec_model, tokenized_test, size)

                for clf_name, classifier in classifiers.items():
                    # Train classifier
                    classifier.fit(X_train_vec, y_train)

                    # Make predictions
                    y_pred = classifier.predict(X_test_vec)

                    if clf_name == "SVM":
                        # Calculate the probabilities for positive class
                        y_probs = classifier.decision_function(X_test_vec)
                        # Calculate the false positive rate, true positive rate, and thresholds
                        fpr, tpr, thresholds = roc_curve(y_test, y_probs)
                    else:
                        fpr, tpr, thresholds = roc_curve(y_test, classifier.predict_proba(X_test_vec)[:, 1])
                    roc_auc = auc(fpr, tpr)

                    accuracy = accuracy_score(y_test, y_pred)
                    precision = precision_score(y_test, y_pred)
                    recall = recall_score(y_test, y_pred)
                    f1 = f1_score(y_test, y_pred)

                    new_row = {'Features': f'AraVec {model_name} {size}', 'Algorithm': clf_name,
                               'Accuracy': format_f(accuracy), 'Recall': format_f(recall),
                               'Precision': format_f(precision), 'F1': format_f(f1), 'AUC': format_f(roc_auc)}

                    df_aravec_performance.loc[len(df_aravec_performance)] = new_row

                print(model_name, ' (', size, ') -- (Done!)', sep='')
                print('-' * 50, end='\n')
            except:
                pass

    print('-' * 60)
    print('AraVec embedding features performance')
    print('-' * 60)
    print(df_aravec_performance)
    print('\n\n')
    df_aravec_performance.to_excel('results/aravec_performance.xlsx')

    print('-' * 30, 'FINISHED', '-' * 30)


if __name__ == "__main__":
    main()
